# Supplementary material for: Green-Synthesized titanium dioxide Nanoparticle–Modified glass ionomer cement: in vitro and in Silico assessment of Mechanical, Physical, and safety properties performance
Source: Sci Rep. 2026 Feb 10;16:5890. doi: 10.1038/s41598-026-37048-2 (PMC12894828; doi:10.1038/s41598-026-37048-2)
Supplement: Supplementary file 1 — Supplementary Material 1. [file 41598_2026_37048_MOESM1_ESM.xlsx]

## Sheet: Sheet1
Molecule	Caco-2 (logPaap)	H. Intestinal Absorption	Oral Bioavailability (>50%)	BBB Penetrable	Plasma Protein Binding	CYP 3A4 Substrate	Clearance (Log(ml/min/kg))	Half-Life > 3hs	AMES Mutagenesis	hERG Blocker	DILI (Liver Injury I)	Carcinogenesis
Mol 1	-4.83	Absorbed	Non-Bioavailable	Penetrable	42.74	Non-Substrate	-0.07	Yes	Safe	Safe	Safe	Safe
Mol 2	-4.8	Absorbed	Non-Bioavailable	Penetrable	46.08	Non-Substrate	-0.78	Yes	Safe	Safe	Safe	Safe
Mol 3	-4.33	Absorbed	Bioavailable	Penetrable	10.03	Non-Substrate	7.57	No	Toxic	Safe	Safe	Toxic
Mol 4	-5.22	Absorbed	Bioavailable	Penetrable	-4.74	Non-Substrate	11.58	No	Safe	Safe	Toxic	Safe
Mol 5	-4.21	Absorbed	Bioavailable	Penetrable	21.05	Non-Substrate	7.24	No	Safe	Safe	Safe	Safe
Mol 6	-5.2	Absorbed	Non-Bioavailable	Penetrable	13.82	Non-Substrate	5.51	Yes	Safe	Safe	Safe	Safe
Mol 7	-4.86	Absorbed	Non-Bioavailable	Penetrable	43.58	Non-Substrate	0.03	Yes	Safe	Safe	Toxic	Safe
Mol 8	-4.56	Absorbed	Bioavailable	Penetrable	15.33	Non-Substrate	4.71	Yes	Toxic	Safe	Safe	Toxic
Mol 9	-5.03	Absorbed	Bioavailable	Penetrable	1.91	Non-Substrate	3.48	Yes	Toxic	Safe	Safe	Safe
Mol 10	-4.42	Absorbed	Bioavailable	Penetrable	33.58	Non-Substrate	7.4	No	Safe	Safe	Safe	Toxic
