# Supplementary material for: Green-Synthesized titanium dioxide Nanoparticle–Modified glass ionomer cement: in vitro and in Silico assessment of Mechanical, Physical, and safety properties performance
Source: Sci Rep. 2026 Feb 10;16:5890. doi: 10.1038/s41598-026-37048-2 (PMC12894828; doi:10.1038/s41598-026-37048-2)
Supplement: Supplementary file 2 — Supplementary Material 2. [file 41598_2026_37048_MOESM2_ESM.xlsx]

## Sheet: Sheet1
Molecule #	Compound	MW	logP	TPSA	HBA	HBD	RotB	LD50 (mg/kg)	Toxicity Class	Prediction accuracy	Hepatotoxicity	Neurotoxicity	Nephrotoxicity	Cardiotoxicity	Carcinogenicity	Immunotoxicity	Mutagenicity	Cytotoxicity	BBB-barrier	Ecotoxicity	PPAR-gamma	nrf2/ARE	HSE	MMP
1	n-Hexadecanoic acid	256.42	5.55	37.3	2	1	14	900	4	1	Inactive	Inactive	Inactive	Inactive	Inactive	Inactive	Inactive	Inactive	Active	Active	Inactive	Inactive	Inactive	Inactive
2	Cis-Vaccenic acid	282.46	6.11	37.3	2	1	15	48	2	1	Inactive	Inactive	Inactive	Inactive	Inactive	Inactive	Inactive	Inactive	Active	Active	Active	Active	Active	Inactive
3	2-Furancarboxaldehyde, 5-(hydroxymethyl)-	126.11	0.58	50.44	2	1	2	2500	5	1	Inactive	Inactive	Active	Inactive	Active	Inactive	Active	Inactive	Active	Inactive	Inactive	Inactive	Inactive	Inactive
4	Thymine	126.11	-0.63	65.72	2	2	0	1923	4	0.6738	Inactive	Active	Inactive	Inactive	Active	Inactive	Inactive	Inactive	Active	Inactive	Inactive	Inactive	Inactive	Inactive
5	2,4-Decadienal (E,E)	152.23	2.88	17.07	1	0	6	5000	5	0.7097	Inactive	Inactive	Inactive	Inactive	Inactive	Inactive	Inactive	Inactive	Active	Active	Inactive	Inactive	Inactive	Active
6	Hexadecanoic acid, 2-hydroxy-1-(hydroxymethyl)ethyl ester methyl-	330.5	4.36	66.76	4	2	18	5000	5	0.729	Inactive	Inactive	Active	Inactive	Inactive	Inactive	Inactive	Inactive	Active	Inactive	Inactive	Inactive	Inactive	Inactive
7	Octadecanoic acid	284.48	6.33	37.3	2	1	16	900	4	1	Inactive	Inactive	Inactive	Inactive	Inactive	Inactive	Inactive	Inactive	Active	Active	Inactive	Inactive	Inactive	Inactive
8	2-Nitrohept-2-en-1-ol	159.18	1.85	66.05	2	1	5	2100	5	0.5426	Inactive	Inactive	Inactive	Inactive	Active	Inactive	Inactive	Inactive	Active	Active	Inactive	Inactive	Inactive	Inactive
9	4H-Pyran-4-one, 2,3-dihydro-3,5-dihydroxy-6-methyl-	144.13	-0.26	66.76	4	2	0	595	4	0.6807	Inactive	Inactive	Active	Active	Inactive	Inactive	Active	Inactive	Active	Inactive	Inactive	Inactive	Inactive	Inactive
10	Benzofuran, 2,3-dihydro-	120.15	1.62	9.23	1	0	0	1743	4	0.6926	Inactive	Active	Inactive	Inactive	Active	Inactive	Inactive	Inactive	Active	Active	Inactive	Inactive	Inactive	Inactive
